# Supplementary material for: Pharmacological but not physiological GDF15 suppresses feeding and the motivation to exercise
Source: Nat Commun. 2021 Feb 15;12:1041. doi: 10.1038/s41467-021-21309-x (PMC7884842; doi:10.1038/s41467-021-21309-x)
Supplement: Supplementary file 3 — Source Data [file 41467_2021_21309_MOESM3_ESM.xlsx]

## Sheet: Figure 1
Figure 1A
	GDF15 levels (pg/mL), human	Subject 1	Subject 2	Subject 3	Subject 4	Subject 5	Subject 6	Subject 7	Subject 8	Subject 9	Subject 10		Subject 1	Subject 2	Subject 3	Subject 4	Subject 5	Subject 6	Subject 7	Subject 8	Subject 9	Subject 10
	Hours	Endurance											Resistance
	0	308.223	255.311	205.185	380.628	281.303	308.223	255.311	205.185	380.628	281.303		300.797	276.662	207.041	285.48	299.404	300.797	276.662	207.041	285.48	299.404
	1	331.894	330.966	245.565	391.768	344.89	331.894	330.966	245.565	391.768	344.89		353.709	313.329	236.282	295.227	329.109	353.709	313.329	236.282	295.227	329.109
	2	372.274	372.274	297.084	407.084	384.806	372.274	372.274	297.084	407.084	384.806		325.396	283.16	201.007	277.59	326.324	325.396	283.16	201.007	277.59	326.324
	3	355.565	344.426	293.371	395.481	397.801	355.565	344.426	293.371	395.481	397.801		338.392	292.906	255.311	330.966	384.806	338.392	292.906	255.311	330.966	384.806
	4	346.746	333.286	304.51	391.768	396.409	346.746	333.286	304.51	391.768	396.409		350.924	351.852	281.767	341.177	349.531	350.924	351.852	281.767	341.177	349.531
Figure 1B	GDF15 levels (pg/mL), human
	Hours	Subject 1	Subject 2	Subject 3	Subject 4	Subject 5	Subject 6	Subject 7	Subject 8	Subject 9	Subject 10	Subject 11	Subject 12	Subject 13	Subject 14	Subject 15
	0	141.076	409.492	334.687	251.083	541.499	317.086	427.093	369.889	246.682	229.081	405.091	743.911	361.089	255.483	176.278
	2	185.079	409.492	572.301	409.492	603.103	365.489	347.888	739.51	237.882	924.321	946.322	765.912	409.492	409.492	224.681
	4	581.101	3432.46	3291.66	1377.55	1368.75	1254.34	3538.07	823.115	1914.38	2666.82	2011.18	1219.14	2860.43	941.922	391.891
	8	308.286	1029.93	1091.53	629.504	933.122	581.101	972.724	840.716	862.718	928.721	959.523	1395.15	1043.13	506.297	343.488
	28		413.892	519.498	343.488	594.302	343.488	224.681	383.09	229.081	273.084	378.69	457.894	268.683	167.478	277.484
Figure 1C	GDF15 levels (pg/mL), human
	Hours	Subject 1	Subject 2	Subject 3	Subject 4	Subject 5	Subject 6	Subject 7	Subject 8	Subject 9	Subject 10	Subject 11	Subject 12	Subject 13	Subject 14	Subject 15	Subject 16	Subject 17	Subject 18	Subject 19	Subject 20
	0	426.133	428.538	281.844	252.986	255.39	289.058	240.961	418.918	454.991	397.275	301.082	260.2	200.079	476.634	568.018	349.179	462.205	308.296	356.393	474.229
	4	3158.01	1520.33	2157.61	1073.03	1674.24	1681.45	957.599	2431.76	2681.86	601.685	517.516	632.948	1234.15	1683.86	2602.5	3429.76	760.404	647.377	2503.9	604.09
	Days
	4	454.991		274.629	279.439	286.653	325.13	216.913	346.774	486.254	313.106	353.988	224.128	188.055	481.444	428.538	467.015	332.345	313.106	450.181	303.487
	9	378.036	442.967	310.701	238.557	317.916	277.034		418.918	392.465	370.822	204.889	207.294	228.937	385.251	440.562	414.109		228.937	459.8	279.439
Figure 1D	GDF15 levels (pg/mL), human
		Standard		Low-Carb		High-Carb
		Baseline	Exercise	Baseline	Exercise	Baseline	Exercise
	Subject 1	276.187	827.489	165.927	575.465	496.708	2938.19
	Subject 2	559.714	843.241	473.081	937.749	512.459	2245.12
	Subject 3	669.974	1237.03	437	1118.89	457.329	3221.71
	Subject 4	480.957	1339.41	638.471	1607.19	732.98	1418.17
	Subject 5	669.974	2827.93	693.601	929.874	520.335	2347.51
	Subject 6	302.852	524.683	359.091	490.315	315.35	693.399
	Subject 7	359.091	721.519	427.827	646.534	359.091	1624.46
	Subject 8	337.22	621.539	337.22	443.449	340.345	1390.14
	Subject 9	187.25	874.613	237.24	296.603	143.509	1518.23
	Subject 10	246.613	449.698	265.36	274.733	190.375
	Subject 11	274.733	715.27	412.205	518.434	415.33	1077.7
Figure 1E	Delta GD15	Exercise Time
	551.302	108
	283.5	118
	567	134
	858	105
	2157	143
	221	75
	362	115
	284	99
	687	127
	203	78
	440	128
	409.538	85
	464.7	67
	681	82
	968.716	61
	236	97
	131	46
	218	90
	106	65
	59	66
	9	43
	106	56
	2441.48	172
	1732.66	131
	2764	191
	685	123
	1827	162
	378	136
	1265	189
	1049	113
	1374	164
	662	164
Figure 1F	Delta Creatinin Kinase	Delta GDF15
	412	2731.88
	153	1091.79
	405	1875.77
	821	820.04
	218	1418.85
	816	1392.39
	-1	716.64
	181	2012.84
	222	2226.87
	2219	204.41
	239	216.44
	320	372.75
	101	1034.07
	1783	1207.23
	289	2034.48
	152	3080.58
	103	298.19
	1137	339.08
	294	2147.51
	465	129.86
Figure 1G	Delta IL-10	Delta GDF15
	17.53	2731.88
	3.8	1091.79
	19.14	1875.77
	5.99	820.04
	14.44	1418.85
	19.63	1392.39
	8.86	716.64
	20.93	2012.84
	35.3	2226.87
	8.38	204.41
	41.94	216.44
	37.59	372.75
	16.95	1034.07
	12.34	1207.23
	28.43	2034.48
	34.28	3080.58
	0.83	298.19
	1.83	339.08
	27	2147.51
	4.8	129.86

## Sheet: Figure 2
Figure 2A	GDF levels (pg/mL, forced exercise, mice)
	Control	Exercise
	77.6	206.1
	61.2	300.8
	95.1	446.9
	57.7
	32	349.9
	91.6	152.4
	48.3	252.9
	49.5	214.3
Figure 2B	Fold change following exercise
	Human	Mouse
	8.76933	3.21404
	4.22172	4.69084
	5.99135	6.9692
	2.97964
	4.6491	5.45653
	4.66913	2.37661
	2.65911	3.94386
	6.75262	3.34191
	7.44712
	1.67079
	1.43706
	1.7576
	3.42706
	4.67581
	7.22674
	9.52392
	2.11153
	1.79767
	6.95296
	1.67747
Figure 2C	mRNA levels (relative to RPl13a (reference gene) and Control
	Liver mRNA				Control								Exercise
	Gdf15	0.458738	0.72736	0.517899	1.98033	1.8286	1.29751	0.189562		1.78479	0.523333	1.44966	2.44653		2.80059	5.15417	1.93286
	Atf4	0.761919	1.30831	1.08501	1.06268	1.06268	0.925118	0.794274		1.29928	0.906079	0.906079	1.43168	0.906079	0.735965	0.663289	1.07007
	Atf5	0.92541	1.29071	0.751667	1.13931	0.931847	1.04838	0.91267		1.81273	1.22109	1.21265	1.90285	0.99183	0.772799	0.869444	1.63372
	Atf6	0.749497	1.15188	0.670819	1.04536	1.36983	1.01677	0.995846		1.41813	1.17609	1.22603	1.47836	1.33237	1.38895	1.458	2.25636
	Erdj4	0.679374	1.91491	0.785824	0.954144	1.22882	0.839312	0.597611		1.48687	1.13467	1.25464	1.85611	1.259	1.00855	0.728135	1.49203
	Xbp1s	1.48013		0.927055	0.880092	1.05024	0.821156	0.84132		1.07231	1.07231	1.49043	1.19394	1.40029	1.96663	1.77243
	Chop	0.45126	1.67253	0.830487	1.47634	1.40642	0.733073	0.429887		1.44596	0.960614	0.802197	1.25878	1.23288	0.87784	0.540374	0.890094
Figure 2D	mRNA levels (relative to RPl13a (reference gene) and Control
	Heart mRNA	Control								Exercise
	Gdf15	0.811713	0.677851	0.778647	1.05266	1.13606	1.14396	1.24318	1.15592	1.20501	1.94402	1.21339	1.35101	4.88731	1.2475	4.16709
	Atf4	1.08634	0.849377	1.05298	0.942443	0.952293	1.10917	1.0939	0.913501	1.49431	1.55776	1.06768	1.6127	1.95813	1.26969	3.73078
	Atf5	1.04515	0.650089	1.05974	0.794825	1.05242	1.18403	1.36482	0.848925	1.10858	0.878863	1.08576	0.860776	1.10858	0.958406	0.542882
	Atf6	1.20565	0.888723		1.16458	1.09415	0.846632	0.659666	1.14061	0.959135	0.773679	0.932907	1.21403	1.23098	1.04958	1.10176	1.20565
	Erdj4	0.99709	0.750433	0.734989	0.603236	1.01452	1.21486	1.55919	1.12568	0.690539	0.705049	0.66241	0.943305	0.646533	0.51434	0.342885	0.758276
	Xbp1s	0.89275	0.859356	0.712681	1.0255	1.29803	0.960148	1.21531	1.03622	2.16794	3.09798	1.01842	1.46543	3.13036	2.65982	5.10294
	Chop	0.781788	0.734507	0.929707	0.69972	1.09798	1.19735	1.31937	1.23958	1.1446	1.19735	0.675885	0.729434	1.1446	1.06795	2.86761
Figure 2E	mRNA levels (relative to RPl13a (reference gene) and Control
	Skeletal Muscle mRNA Control									Exercise
	Gdf15	1.0762	1.03634	1.13013	1.30598	0.574443	0.705744	1.28019	0.890973	5.58031	2.7034	1.69285	0.546307	1.94607	1.61313	1.02462	1.63658
	Atf4	1.19004	0.901883	0.905014	1.40057	0.868147	0.953306	1.02528	0.755766	1.55942	1.1495	1.07625	1.21084	0.905014	1.36227	1.18592	1.41031
	Atf5	1.0213	0.832434	1.07953	1.65337	0.779385	1.03915	0.818134	0.776689	1.76591	0.983099	1.14902	1.39998	1.04638	1.44434	1.23577	0.892181
	Atf6	1.05355	1.25289	1.04991	1.1569	0.543465	1.12137	1.10977	0.712153	1.36156	1.24424	0.876763	1.48995	1.14097	1.6938	0.732175	0.439903
	Erdj4	1.30213	0.850198	0.993692	1.1375	0.886302	1.14145	1.05766	0.631069	1.30665	1.12184	0.980012	1.22763	0.826949	1.1375	0.892467	0.933596
	Xbp1s	1.18406	0.951807	0.680063	1.03795	1.05609	0.689556	1.01659	1.3839	1.60074	1.37911	1.71563	2.17157	1.13977	1.02722	1.31379	1.8774
	Chop	0.815832	0.483418	0.468572	0.417933	2.33973	1.63733	1.06536	0.771824	0.905222	1.53831	0.868347	0.838768	0.782598	0.6932	0.505696	0.921045
Figure 2F	GDF15 levels (pg/mL), voluntary exercise, mice
	Control	Exercise
	74.4898	55.1237
	64.4195	69.0673
	65.1941	97.7292
	37.3069	80.687
	64.4195	87.6588
	68.2927	65.1941
	71.3912	69.0673
	68.2927	75.2645
Figure 2G	GDF15 levels (pg/mL), mice
	Fed	Fasting
	69.0962	113.741
	54.2145	52.4637
	30.5788	131.249
	95.358	72.5978
	79.6009	109.364
	71.7224	92.7318
	66.47	75.2239
	81.3517	88.3548
		99.7349
Figure 2H	GDF15 levels (pg/mL), mice
	Chow	HFD
	35.8312	89.2302
	86.6041	102.361
	55.9653	85.7287
	47.2113	70.847
	71.7224	88.3548
	82.2271	119.869
Figure 2I	GDF15 (pg/mL), mice
		Temp (Celcius)
	30	22	4
	114.134	105.182	73.1052
		93.2464	67.1374
	146.21	100.706	67.8834
	109.658	78.327	76.8351
	80.5649	76.0891	67.8834
	87.2787	64.1535	64.1535
	164.114	80.5649	85.0407
	158.892	80.5649	71.6133
Figure 2J	GDF15 levels, human overfeeding
	Hours	Subject 1	Subject 2	Subject 3	Subject 4	Subject 5
	0	164.9	262	253.4	233.4	204.9
	4	127.7	259.1	264.9	264.9	184.9
	8	164.9	279.1	270.6	279.1	222
	14	182	293.4	442	353.4	253.4
	24	173.4	233.4	239.1	267.7	187.7
	28	147.7	316.3	290.6	284.9	239.1
	32	139.1	290.6	287.7	299.1	256.3
	38	190.6	356.3	330.6	330.6	290.6
	48	179.1	267.7	267.7	250.6	230.6
Figure 2K	GLP-1 levels, human overfeeding
	Hours	Subject 1	Subject 2	Subject 3	Subject 4	Subject 5
	0	12.2	11.8	11.7	9.1	14.4
	4	16.2	24	15.7	25.9	16.4
	8	18.9	33.3	22.1	23.7	18
	14	35.4	30.4	22.2	33.8	13.5
	24	12.1	13.4	10.8	13	14.6
	28	47.2	59	35.7	46.1	44.8
	32	80.7	85.9	32.1	60.9	44.1
	38	24.7	106.5	26.2	45.2	31.7
	48	27.9	35.7	13.6	17	19.3
Figure 2L	Ghrelin levels, human overfeeding
	Hours	Subject 1	Subject 2	Subject 3	Subject 4	Subject 5
	0	780.492	857.225	726.376	552.423	787.078
	4	733.288	753.763	746.98	552.423	935.422
	8	683.931	767.206	705.37	632.037	712.418
	14	654.617	491.737	691.127	647.15	800.14
	24	733.288	800.14	832.181	740.155	998.283
	28	518.333	362.56	435.364	445.092	518.333
	32	250.605	205.028	394.873	278.077	544.037
	38	291.142	236.08	373.541	328.169	373.541
	48	662.028	473.453	881.783	825.84	698.273
Figure 2M	Leptin levels, human overfeeding
	Hours	Subject 1	Subject 2	Subject 3	Subject 4	Subject 5
	0	2188.9	3272.2	1827.8	994.4	2161.1
	4	1383.3	2716.7	1494.4	1022.2	1438.9
	8	1855.6	3133.3	1938.9	1188.9	1716.7
	14	1855.6	3327.8	2800	1327.8	2577.8
	24	1744.4	3133.3	1438.9	994.4	1661.1
	28	1688.9	2827.8	1355.6	827.8	1438.9
	32	2716.7	3188.9	2300	1300	2355.6
	38	3577.8	6105.6	3216.7	2188.9	3827.8
	48	3105.6	7244.4	2272.2	1800	2688.9

## Sheet: Figure 3
Figure 3A
	No data
Figure 3B
	Time to Exhaustion (min)
	Vehicle	GDF15
	59	78
	61	65
	70	75
	86	60
	75	82
	83	85
	83	48
		59
Figure 3C
		Voluntary running (km) following Vehicle or rhGDF15
	Hours	Vehicle																rhGDF15
	0	0	0	0	0	0	0	0	0	0	0	0	0	0	0	0	0	0	0	0	0	0	0	0	0	0	0	0	0	0	0	0	0
	2	0.75	0.41	0.61	0.58	0.24	0.36	0.46	0.33	0.38	0.29	0.51	0.23	0.01	0.62	0.56	0.65	0.32	0.24	0	0.6	0.32	0.29	0	0.15	0.27	0.23	0.55	0.03	0	0.69	0.32	0.2
	4	2.33	1.62	2.37	1.86	1.52	1.32	1.58	1.27	0.61	1.16	1.95	2.03	0.21	1.71	2.04	1.98	0.55	1.2	0.01	1.15	1.48	1.16	0.02	0.36	0.4	0.75	1.88	0.26	0.15	2.15	1.15	1.14
	6	3.61	2.49	4.09	2.94	2.91	2.52	2.74	1.68	0.95	1.89	2.95	3.86	0.5	2.13	3.39	3.56	0.52	1.62	0.01	1.16	2.09	1.16	0.03	0.44	0.58	1.43	2.93	1.48	0.15	3.4	1.61	1.99
Figure 3D
		Voluntary running (km) following Vehicle or rhGDF15
	Days								Vehicle														rhGDF15
	pre	7.29	4.99	6.25	5.19	4	4.85	2.02	3.84	4.89	8.16	8.18	3.71	5.5	6.64		9.36	4.3	4.4	5.06	4.29	3.73	3.92	7.37	7.83	8.85	5.2	7.44	5.22	4.51
	1	7.3	4.65	7.5	5.16	4.45	5.73	2.5	1.61	6.44	5.74	6.61	1.42	2.64	5.53		4.87	3.41	4.72	2.55	1.73	3.12	2.57	4.4	4.98	1.84	3.03	4.62	2.95	2.95
	2	5.43	5.55	7.6	2.3	4.79	4.45	2.78	2.34	4.17	4.9	8.2	3.08	2.94	6.74		2.77	3.59	4.71	6.47	1.4	4.2	3.7	3.4	5.43	5.25	3.37	6.84	4.03	5.35
	3	5.69	5.51	7.44	2.97	3.15	2.36	0.75	2.67	3.42	3.27	9.55	4.28	4	7.93		3.85	3.72	5.13	5.2	3.05	1.58	4.88	4.56	2.55	2.82	4.51	1.83	3.95	1.11
	4	3.16	5.47	7.51	5.17	5.2	3.92	5.96	3.77	4.4	6.5	6.82	4.89	6.62	5.31		2.57	3.79	3.86	3.84	3.42	2.86	4.82	5.38	2.79	5.36	4.67	3.67	3.72	2.15
	5	9.4	6.84	7.27	6.03	5.76	3.86	2.71	4.25	5.26	6.63	8.37	2.1	2.27	5.35		3.54	4.23	3.65	4.64	2.84	1.84	3.88	5.4	2.67	3.36	4.4	5.17	1.87	2.71
	6	8.49	7.28	6.69	3.7	5.59	3.67	3.51	2.7	5.95	7.91	7.04	3.36	4.11	6.29		2.01	4.45	3.33	6.09	1.11	1.83	1.42	5.41	3.93	4.66	2.35	3.29	1.96	3.44
	7	6.25	7.38	7.16	4.99	5.47	3.34	4.04	2.48	1.39	4.42	9.09	3.38	5.31	7.29		5.74	3.23	4.77	5.15	1.88	3.89	4.17		1.19	4.26	3.2	4.5	2.95	2.51
Figure 3E
		Food Intake (g) following Vehicle or rhGDF15
	Days	Vehicle																rhGDF15
	pre	4.1	4.8	5.2	6.3	4.2	4.4	4.2	5	5.4	5.2	4.6	4.9	4.8	4.5	2.7	4.2	4.2	4.5	4.4	5.3	4.1	4.5	4	4.9	5.3	2.6	4.3	4.2	5.3	4.8	4.4
	1	4.3	6.1	5.6	6.3	5	4.9	5.4	6	4.9	4.9	5	4.6	6.5	4.8	5.2	4.7	4.1	4.2	4.6	5.1	4.5	4.9	2.5	4.2	5.5	5	3.7	4.5	5.1	4.5	4.9
	2	3.4	4	4.6	5.3	4.1	4.4	4.4	4.6	4.4	4.2	4.8	3.8	4.5	3.6	4.5	4.3	3.4	3.7	4.4	4.5	3.4	2.5	3.5	4.1	3.6	4.6	3.9	3.8	4.6	4.3	4.1
	3	3.5	4.3	4	5.5	3.4	4	3.7	4.6	4.6	4.6	5	4.3	4.1	3.6	4	3.8	3.5	3.6	4.6	4.7	4.1	3.4	3.4	4.1	4.4	3.7	3	3.7	4.5	4.2	2.9
	4	3.9	4.8	5	5.9	4.7	4.6	4.3	5	3.8	4.3	4.8	3.8	4	3.8	4.2	4.4	2.7	3.9	4.6	4.5	4	2.8	3.3	4	4.7	5.8	5	4.2	4.6	4.1	4.8
	5	4.9	5.2	6.2	6.1	5.1	5	4.9	5.8	4.5	5	4.4	4.2	4.2	4	4.1	4	3.2	4	4.1	5.1	3.6	3.7	3	4.4	5.5	5.2	4.7	5	5	4.6	4.6
	6	4.3	5.2	5.7	5.8	3.4	5.2	4.5	4.9	4.5	4.3	4.3	3.4	4.2	3.4	4	3.7	3.4	3.5	4.3	4.4	3.4	3.3	3.2	3.6	4.7	4.8	3.5	3.9	5	4.6	4.1
	7	4.3	4.4	4.3	4.9	5.2	4.2	4.2	4.7	3.5	4.1	4	3.1	3.4	3.7	3.3	3.4	3.2	3.6	4.5	4.2	3	3.7	3.5	3.3	4.5	4.6	4.2	5	4.9	4.2	3.5
Figure 3F
	No data
	Voluntary running (km) following Vehicle or rhGDF15																																			WT-V	WT-GDF15	GFRAL KO-V	GFRAL KO-GDF15
Figure 3G																																				4.19	0.44	1.9	3.12
		WT Vehicle								WT GDF15								GFRAL KO Vehicle									GFRAL KO GDF15									1.19	0.36	0.45	4.19
	Hours																																			0.84	0.28	1.86	2
	0	0	0	0	0	0	0			0	0	0	0	0	0			0	0	0	0	0	0	0			0	0	0	0	0	0	0	0		2.28	0.16	1.59	1.08
	2	0.59	0.26	0.15	0.49	0.26	0.06			0.14	0.16	0.08	0.12	0.02	0.03			0.41	0.05	0.41	0.34	0.52	0.34	0.36			0.73	0.76	0.2	0.27	0.35	0.35	0.02	0.38		0.89	0.15	3.41	3.9
	4	2.4	0.51	0.64	1.8	0.66	0.08			0.38	0.23	0.28	0.15	0.06	0.04			1.48	0.14	1.37	1.15	2.44	1.12	0.79			1.9	2.6	1.32	0.78	2.14	1.48	0.56	1.28		0.56	0.04	1.54	5.2
	6	4.19	1.19	0.84	2.28	0.89	0.56			0.44	0.36	0.28	0.16	0.15	0.04			1.9	0.45	1.86	1.59	3.41	1.54	0.9			3.12	4.19	2	1.08	3.9	5.2	1.11	1.85				0.9	1.11
																																							1.85
Figure 3H
	No data
Figure 3I
	Time to Exhaustion (min)
	WT	GFRAL KO
	71	63
	94	80
	79	90
	70	71
	87	85
	90	94
	86	91
	67	92
Figure 3J	Average running distance (km), voluntary running
	WT	GFRAL KO
	3.80778	6.21278
	6.26333	5.91833
	5.15111	5.29056
	3.36	5.66944
	4.37056	5.175
	6.09167	7.46444
	3.12167	7.30333
	5.95167	6.15222
	6.244	6.50944
	3.291	2.925
	6.889	3.753
	3.495	5.568
		5.15
		5.209
		4.007
		3.457
Figure 3K
	GDF15 levels (pg/mL) following forced exercise
							WT															GFRAL KO
	Pre	109.683	78.9719	81.1656	78.9719	97.6181	77.8751	94.3276	126.136	112.974	68.0036	105.296	144.782	92.1339			89.9402	78.9719	75.6814	99.8117	59.2289	103.102	86.6497	92.1339	88.8434	155.75	99.8117
	Post	214.979	413.506	346.599	153.556	337.824	322.469	412.409	255.562	155.75	157.944	161.234	228.141	126.136			326.856	131.62	388.279	378.407	359.761	171.106	306.016	248.981	172.203	170.009	153.556
	2	78.9719	241.303	131.62	112.974	231.432	357.567	118.458	332.34	115.167	123.942	89.9402	162.331	118.458			130.523	75.6814	447.507	221.56		106.393	145.879	134.91	167.815	105.296	136.007
	4	120.651	145.879	129.426	93.2307	145.879	150.266	70.1973	240.206	129.426	91.0371	66.9068	279.692	81.1656			143.685	100.909	239.109	132.717	116.264	159.041	118.458	159.041	128.329	117.361	91.0371
	8	88.8434	83.3592	81.1656	58.1321	74.5846	180.977	72.3909	125.039	81.1656	91.0371	76.7782	99.8117	80.0687			106.393	74.5846		76.7782	98.7149	93.2307	81.1656	106.393	108.586	120.651	106.393
	24	78.9719	100.909	88.8434	64.7131	94.3276	86.6497	53.7448	81.1656	157.944	53.7448	75.6814	92.1339	74.5846			91.0371	74.5846	119.555	85.5529	74.5846	86.6497	100.909	77.8751	77.8751	92.1339	106.393
Figure 3L
	WILDTYPES									GFRAL KO									Voluntary exercise (km)
																			WT		GFRAL KO
	Voluntary exercise (km) - baseline									Voluntary exercise (km) - baseline									Sed	Exer	Sed	Exer
	2.91	2.77	8.08	4.43	5.95	4.07	5.03	5.935		4.34	6.13	6.84	3.94	7.69	5.14	4.82	5.13		6.87	0.58	8.96	2.08
	6.9	3.6	5.8	5.1	2.1						5.2	8.2	5.2	7.1					3.56	3.61	5.18	1.17
																			5.83	3.6	8.18	4.37
																			5.135	1.4	5.23	3.24
	Voluntary exercise following forced exercise									Voluntary exercise following forced exercise
	0	0	0	0						0	0	0	0
	0.01	0	0.45	0.07						0.09	0	0.04	0.21
	0.18	0.12	0.52	0.25						0.25	0.05	0.66	0.52
	0.2	0.41	0.7	0.45						0.65	0.17	2.24	0.93
	0.58	3.61	3.6	1.4						2.08	1.17	4.37	3.24
	Voluntary exercise in sedentary control animals									Voluntary exercise in sedentary control animals
	0	0	0	0						0	0	0	0
	1.48	0.85	1.46	1.26						1.65	0.4	1.78	0.77
	3.08	1.66	3.06	2.265						3.4	1.1	3.63	0.77
	4.71	2.15	4.59	2.985						5.29	3.17	5.83	2.34
	6.87	3.56	5.83	5.135						8.96	5.18	8.18	5.23
Figure 3M
	Food Intake (g, chow) following forced exercise
					WT								GFRAL KO
	2.5 h	1.5	1.3	1	1.3	1	0.8	0.6	1	1.4	0.9	1.5	1.5	0.7	1.2	1.3	1.3
	5 h	2.5	2.3	2.2	2.3	2.1	2	1.8	2	2.6	1.9	2.8	2.6	1.7	2.4	2.5	2.8
	14 h	4.5	5	4.9	5.1	5	4.5	4.6	4.4	5.3	4.5	5.5	5.2	3.3	5	4.7	7
Figure 3N
	Food Intake (g, high-fat diet) following forced exercise
					WT							GFRAL KO
	2.5 h	1.4	1.2	1.2	1	0.9	0.4	0.6	0.9	0.9	0.8	0.3	0.5	0.8	0.8
	5 h	1.9	1.8	1.8	1.8	1.5	0.9	1.3	1.7	1.6	1.6	1.1	1	1.5	1.3
	14 h	3.2	3.6	3.4	3.7	2.8	2.6	2.4	3.1	3.1	3	2.3	2.4	2.8	2.8

## Sheet: Figure S1
Figure S1A
		GDF15 levels after IL-6 infusion, humans
				Placebo								IL-6 (6 ug)								IL-6 (15 ug)
		Minutes		Subject 1	Subject 2	Subject 3	Subject 4	Subject 5	Subject 6	Subject 7		Subject 1	Subject 2	Subject 3	Subject 4	Subject 5	Subject 6	Subject 7		Subject 1	Subject 2	Subject 3	Subject 4	Subject 5	Subject 6	Subject 7
		0		497.757		166.375	249.917	202.576	280.549	261.055		430.924	302.826	235.993	227.639	300.042	325.104	227.639		436.493	244.347	169.16	261.055	266.625	272.194	216.5
		30		542.313	294.472	197.007	247.132	216.5	341.812	288.903		522.819	344.597	255.486	325.104	311.18	247.132	280.549		419.785	277.764	216.5	263.84	235.993	322.319	227.639
		60		572.944	263.84	197.007	333.458	274.979	378.014	263.84		506.111	375.229	252.701	380.799	350.167	224.854	241.562		330.674	291.687	247.132	311.18	305.611	263.84	258.271
		150		467.125	300.042	199.792	375.229	313.965	422.569	263.84		458.771	333.458	344.597	366.875	358.521	269.41	280.549		422.569	302.826	280.549	366.875	436.493	277.764	322.319
Figure S1B
		hGDF15 levels following rhGDF15 administration (ng/mL)
			0.8 nmol kg-1				8 nmol kg-1
		Pre	0	0	0	0	0	0	0	0
		Post	10.209	9.5936	8.6356		97.3531	103.101	94.7186	92.5289
		2 hrs	1.03999	0.903133	1.17685		28.514	42.6788	40.1127	31.0117
		8 hrs	0	0	0		3.12706	1.65585	0.697847
		24 hrs	0	0	0		0	0	0
Figure S1C
		mIL-10 levels following rmIL-10 administration (ng/mL)
			40 µg/kg				400 µg/kg
		Pre	0	0	0	0	0	0	0	0
		Post	3.69101	3.53382	5.48994	3.02732	18.6995	18.6879		18.88
		2 hrs	0.512316	0.331841	1.58352	1.60681	6.88134	8.55801		11.3117
		8 hrs	0.104792	0.116435	0.139723	0.227049	0.675326	0.908197		0.78594
		24 hrs	0	0	0	0	0	0		0
Figure S1D
		Mouse GDF15 levels (pg/mL)
			Vehicle				rhGDF15 0.8 nmol kg-1				rhGDF15 8 nmol kg-1				IL-10 40 µg kg-1				IL-10 400 µg kg-1
		Pre	75.3235	41.2147	78.1659	62.5327	81.0083	85.2719	75.3235	82.4295	98.0627	76.7447	63.9539	90.9567	86.6931	68.2175	45.4783	71.0599	88.1143	100.905	88.1143	81.0083
		Post	126.487	109.432	83.8507	86.6931	83.8507	99.4839	95.2203	93.7991	125.065	105.169	75.3235	83.8507	135.014	68.2175	81.0083	90.9567	96.6415	113.696	89.5355	95.2203
		2 hrs	88.1143	79.5871	81.0083	75.3235	69.6387	89.5355	79.5871	62.5327	59.6903	73.9023	51.1631	75.3235	90.9567	62.5327	76.7447	95.2203	93.7991	115.117	106.59	72.4811
		8 hrs	92.3779	82.4295	66.7963	73.9023	98.0627	103.748	96.6415	71.0599	73.9023	56.8479	61.1115	89.5355	90.9567	63.9539	66.7963	71.0599	90.9567	98.0627	78.1659	85.2719
		24 hrs	79.2891	80.5783	114.099	59.9503	62.5288	76.7106	74.1321	66.3966	57.3718	70.2643	48.347	66.3966	87.0246	49.6363	66.3966	62.5288	54.7933	66.3966	43.19	54.7933

## Sheet: Figure S2
Figure S2A
	Tissue mRNA levels (relative to Rpl13a and Liver)
	Liver	Kidney	Muscle	Heart	Brain	eWAT
	0.203927	0.203927	0.00408015	0.0462552	0.0166842	0.0577684
	2.05082	1.03971	0.091258	0.101963	0.0233094	0.0828149
	1.83554	0.211117	0.0394684	0.103377	0.0178961	0.274743
	1.35303	0.561041	0.0502949	0.0964693	0.00353478	0.113928
	0.347782	0.874283	0.0348226	0.0535267	0.0450028	0.180016
	0.771754	0.425184	0.0355498	0.061889	0.00330048	0.0636452
	0.437141	0.455724	0.0554254	0.0141391	0.061485	0.060212
		0.804516	0.0265816	0.0938434	0.00799871	0.101968

## Sheet: Figure S3
Figure S3A
	Food Intake, overnight, (g), HFD
	Vehicle	rhGDF15 8 nmol/kg
	1.8	1.2
	1.5	0.7
	1.6	1.6
	2	0.6
	1.6	0.7
	2.2	0.3
Figure S3B
	Body weight, Lean mice, access to running wheels, 7 day treatment with rhGDF15
		Vehicle																rhGDF15
	pre	19.4	20.5	23.5	21.8	19.9	20.9	20	21.3	19.5	19.9	21	20.2	20.1	19.1	21	19.6	19.5	20	23.2	22.5	20.2	20.1	19.5	21.8	20.7	20	21.3	20.2	21.6	19.4	20.4
	1	19.5	20.6	23.7	22.2	19.7	20.7	20.6	21.4	19.8	19.7	20.8	20.1	20.8	19	21.1	19.6	19.2	19.7	23.4	22.1	20.1	20.3	19.5	20.9	21	20.1	20.5	20.1	21.6	19.4	20.4
	2	19.8	20.5	23.9	22.4	20.2	20.9	20.4	21.8	19.5	20.4	20.7	20.2	20.9	18.6	21.3	20	19.5	19.9	23.4	21.2	20	19.9	19.6	21.5	20.7	20.2	20.7	20.3	21.1	19.7	20.2
	3	19.7	20.7	23.4	22.7	20.1	21.2	20	21.5	19.6	20.6	20.9	20.4	20.7	18.7	20.7	20.2	19.4	19.9	23.5	21.2	20.3	19.9	19.2	21.2	20.7	20.1	20.3	20.1	21.2	19.8	19.7
	4	20	20.9	23.4	22.2	20.1	21.1	20.6	21.5	19.5	20.2	20.8	20.5	20.7	18.5	20.6	20.2	19.2	20	23.1	22.1	20.2	19.9	19.2	21.1	21	20.6	21.1	20.2	21.4	19.9	20.5
	5	20.1	21.1	23.8	22.3	20.1	20.8	20.6	21.4	19.7	20	20.7	22.2	20.8	18.8	20.5	20.2	19.2	20.5	22.9	21.9	20	20	19.2	21.2	20.8	20.4	20.5	19.9	21.1	19.4	20
	6	19.8	20.7	24	22.9	20.1	21.2	20.8	21.8	19.5	20.2	20.8	20.2	21.1	18.8	20.9	20.3	19.4	20.2	23.1	22	19.9	19.9	19.3	21.1	20.7	20.2	20.1	20	21.5	19.7	20.1
	7	20.4	20.8	23.5	22.6	20.4	21.5	21.5	22	19.5	20.1	20.8	19.8	20.8	19	20.5	20.4	19.3	20.2	23	22.3	19.8	20.2	19.4	21.3	21.3	20.4	20.8	20.2	21.2	20.6	20.4
Figure S3C
	Body weight (g), Lean
	WT	GFRAL KO
	28.5	27.7
	30.7	30.7
	30.8	26.4
	28.9	28.4
	29.7	27.1
	22.7	29.5
	27.2	27.9
	25.1	28.4
	28.7	28.1
	28.4	30.7
	25.6
	29
	30.3
Figure S3D
	Body composition, Wildtype and GFRAL KO mice, Lean
							WT													GFRAL KO
	Fat mass (g)	0.72	1.91	1.01	0.59	1.58	0.75	0.8	0.78	3.64	1.78	1.18	2.42	1.81	2.44	1.25	2.14	0.78	1.5	1.3	1.81	1.38	1.01	1.1
	Lean mass (g)	25.42	26.22	27.34	25.64	26.14	20.01	24.26	21.9	22.69	23.3	22.38	24.61	26.16	23.12	26.79	22.43	25.55	23.51	26.03	24.05	25.04	24.75	27.15
Figure S3E
	Body weight (g), DIO
	DIO WT	DIO GFRAL KO
	45	53.6
	45.9	51.2
	42.3	60.7
	51.7	41.2
	51.2	42.8
	44.6	38.8
	41.8	42.8
	42	53.1
	35.3	45.6
	37.4	38
		42.4
		43.5
Figure S3F
	Body composition, Wildtype and GFRAL KO mice, DIO
							WT											GFRAL KO
	Fat mass (g)	17.57	17.11	14.32	21.97	17.99	13.64	14.41	12.2	10.28	12.64	21.72	21.73	26.59	13.94	15.95	12.12	14.54	20.51	17.4	11.3	14.43	16.3
	Lean mass (g)	25.59	27.17	26.31	27.62	28.3	29.04	25.56	27.73	23.78	23.05	29.85	27.96	31.67	24.93	25.92	25.13	26.4	30.25	26.68	24.92	26.24	25.48
